# Supplementary material for: Accelerated Formation of 2D Ruddlesden—Popper Perovskite Thin Films by Lewis Bases for High Efficiency Solar Cell Applications
Source: Nanomaterials (Basel). 2022 May 26;12(11):1816. doi: 10.3390/nano12111816 (PMC9182189; doi:10.3390/nano12111816)
Supplement: Supplementary file 1 [file nanomaterials-12-01816-s001.zip]

Archive with 1 entries (1 files):
- nanomaterials-1711022-supplementary.pdf
